# Supplementary material for: Yeast NatB Regulates Cell Death of Bax-Expressing Cells
Source: Biomolecules. 2025 Dec 12;15(12):1731. doi: 10.3390/biom15121731 (PMC12730891; doi:10.3390/biom15121731)
Supplement: Supplementary file 1 [file biomolecules-15-01731-s001.zip]

Archive with 2 entries (2 files):
- Supplementary Figures.pdf
- Supplementary-Original Western Blot images.pdf
